# Supplementary material for: Reply to Sidiropoulos, K.; Tsikopoulos, K. Comment on “Oldrini et al. PHILOS Synthesis for Proximal Humerus Fractures Has High Complications and Reintervention Rates: A Systematic Review and Meta-Analysis. Life 2022, 12, 311”
Source: Life (Basel). 2022 Aug 22;12(8):1282. doi: 10.3390/life12081282 (PMC9410006; doi:10.3390/life12081282)
Supplement: Supplementary file 1 [file life-12-01282-s001.zip]

Archive with 1 entries (1 files):
- life-1859805-supplementary.pdf
